# Supplementary material for: Timing and Motivations for Alternative Cancer Therapy With Insights From a Crowdfunding Platform: Cross-sectional Mixed Methods Study
Source: JMIR Cancer. 2022 Jun 7;8(2):e34183. doi: 10.2196/34183 (PMC9214612; doi:10.2196/34183)
Supplement: Multimedia Appendix 1 [file cancer_v8i2e34183_app1.txt]

#!/usr/bin/env python
# coding: utf-8

# In[2]:


##WEBSCRAPING APP FOR GOFUNDME

import numpy as np
import pandas as pd
import matplotlib.pyplot as plt
import seaborn as sns
get_ipython().run_line_magic('matplotlib', 'inline')

from urllib.request import urlopen
from bs4 import BeautifulSoup


# In[3]:


url = "https://www.gofundme.com/mvc.php?route=homepage_norma/search&term=alternative%20cancer"
html = urlopen(url)


# In[4]:


soup = BeautifulSoup(html, 'lxml')
type(soup)


# In[5]:


title = soup.title
print(title)
print(soup.text)


# In[41]:


fundtext = soup.get_text()
souptext.count('raised')


morepage = int(6754 / 9)
fundlist = []
fundlist.append(fundtext)


# In[ ]:


# In[81]:


import requests
fundlist = []
with requests.Session() as session:
    response = session.post("https://www.gofundme.com/mvc.php?route=homepage_norma/search&term=alternative%20cancer", data={'start':0})
    fundlist.append(response.text)
    for i in range(2,115):
        response = session.post("https://www.gofundme.com/mvc.php?route=homepage_norma/load_more&page=" + str(i) + "&term=alternative%20cancer&country=&postalCode=&locationText=", data={'start':0})
        fundlist.append(response.text)
        print(i)
        #print(response.content)
    


# In[82]:


print(len(fundlist))


# In[106]:


# In[90]:


### Split on "fund"
splitlist = [i.split('class="cell grid-item small-6 medium-4 js-fund-tile"') for i in fundlist]
#fundlist[100].count('class="cell grid-item small-6 medium-4 js-fund-tile"')


# In[235]:


##Flatlist
flatlist = [item for sublist in splitlist for item in sublist]


# In[236]:


len(flatlist)
flatlist=flatlist[1:]
len(flatlist) # should be 1113


# In[237]:


#Convert to DataFrame
df = pd.DataFrame(flatlist, columns=['fund'])
len(df)
pd.set_option('display.max_columns', 100)
#print(len(df.iloc[[5]]))


# In[238]:


import re

idregex = re.compile('data-impression-id="(\d+)')

print(idregex.findall(flatlist[1]))


# In[246]:


#pd.DataFrame(df['idfund'].values.tolist(), columns=['id1','id2'])
df['idfund']=df['fund'].apply(idregex.findall)
df2=pd.concat([df['idfund'].apply(pd.Series), df['fund']], axis = 1)
df3 = df2.iloc[:,[1,2]]
df3=df3.rename(columns={df3.columns[0]:'id'})


# In[221]:


## Extract fund URL; Raised $ , Target $, Location; Blurb; Unique ID
urlregex = re.compile('<a href="(.*?)"')
df3['url2']=df3['fund'].apply(urlregex.findall)


# In[294]:


## Extract Raised Funds
raisedregex= re.compile('(\S{6,10}) raised</strong> of (\S{6,10})')

print(raisedregex.findall(flatlist[1]))

df3['raised']=df['fund'].apply(raisedregex.findall)

df4=df3[df3.id.notnull()]

pd.set_option('display.max_columns', None)
pd.set_option('display.max_rows', None)

len(df4)
#df3 = df2.iloc[:,[1,2]]
#df3=df3.rename(columns={df3.columns[0]:'id'})


# In[296]:


#df4['df4['raised'].astype(str)
#dfseries
#df3 = df2.iloc[:,[1,2]]
#df3=df3.rename(columns={df3.columns[0]:'id'})

df4.to_csv('C:\\Users\\bk978\\OneDrive - Partners HealthCare\\Research\\gofundme\\gofundme_1000_v1.csv')
